# Supplementary material for: Educational Interventions to Promote Cervical Cancer Screening among Rural Populations: A Systematic Review
Source: Int J Environ Res Public Health. 2022 Jun 4;19(11):6874. doi: 10.3390/ijerph19116874 (PMC9180749; doi:10.3390/ijerph19116874)
Supplement: Supplementary file 1 [file ijerph-19-06874-s001.zip]

Archive with 1 entries (1 files):
- ijerph-1654346-supplementary.pdf
